# Supplementary material for: Silibinin Overcomes EMT-Driven Lung Cancer Resistance to New-Generation ALK Inhibitors
Source: Cancers (Basel). 2022 Dec 11;14(24):6101. doi: 10.3390/cancers14246101 (PMC9777025; doi:10.3390/cancers14246101)
Supplement: Supplementary file 1 [file cancers-14-06101-s001.zip]

Archive with 1 entries (1 files):
- cancers-2047282-supplementary.pdf
